# Supplementary material for: Starch content changes and metabolism-related gene regulation of Chinese cabbage synergistically induced by Plasmodiophora brassicae infection
Source: Hortic Res. 2022 Jan 19;9:uhab071. doi: 10.1093/hr/uhab071 (PMC9015896; doi:10.1093/hr/uhab071)
Supplement: Web_Material_uhab071 [file web_material_uhab071.zip › Table S2.xlsx]

## Sheet: Sheet1
Table S2: Ka/Ks values for the segmentally duplicated genes in the Chinese cabbage genome
Seq_1	Give name	Seq_2	Give name	Ka	Ks	Ka/Ks
BrAGPL1b	Bra023713	BrAGPL1a	Bra002221	0.0236003	0.285462	0.0826741
BrAGPL4	Bra033604	BrAGPL3	Bra030291	0.101182	0.681676	0.148432
BrAGPS1b	Bra037495	BrAGPS1a	Bra015135	0.0922036	2.78359	0.033124
BrBAM1a	Bra015025	BrBAM1b	Bra001937	0.0584899	0.290988	0.201004
BrBAM3b	Bra026230	BrBAM3a	Bra012676	0.0256504	0.421421	0.0608663
BrBAM4b	Bra035586	BrBAM4a	Bra028964	0.0305035	0.299036	0.102006
BrBAM9b	Bra006472	BrBAM9a	Bra002178	0.0574895	0.397312	0.144696
BrBE3	Bra009521	BrBE2	Bra005269	0.171064	1.44266	0.118575
BrISA2a	Bra033388	BrISA2b	Bra030528	0.0779255	0.425327	0.183213
