# Supplementary material for: Starch content changes and metabolism-related gene regulation of Chinese cabbage synergistically induced by Plasmodiophora brassicae infection
Source: Hortic Res. 2022 Jan 19;9:uhab071. doi: 10.1093/hr/uhab071 (PMC9015896; doi:10.1093/hr/uhab071)
Supplement: Web_Material_uhab071 [file web_material_uhab071.zip › Table S3.xlsx]

## Sheet: Sheet1
Table S3: Segmentally duplicated core genes related to starch metabolism in the B. rapa/A. thaliana, B. rapa/B. oleracea, and B. rapa/B. nigra genomes
	Gene ID	Given name	Protein length	Location			Given name	Protein length	Location		Ka	Ks	Ka/Ks
B. rapa VS A.thaliana	Bra023713	BrAGPL1a	516	A02	3664072		AT5G19220.1	522	Chr5	6463824	0.0327145	0.311495	0.105024
	Bra002221	BrAGPL1b	516	A10	10874680		AT5G19220.1	522	Chr5	6463824	0.0340405	0.321877	0.105756
	Bra032842	BrAGPL2	517	A09	23626156		AT1G27680.1	518	Chr1	9631285	0.0472149	0.342336	0.13792
	Bra033604	BrAGPL3	523	A06	24974728		AT4G39210.1	521	Chr4	18259609	0.0450071	0.37463	0.120137
	Bra033604	BrAGPL3	523	A06	24974728		AT2G21590.1	523	Chr2	9238482	0.0878031	0.706632	0.124256
	Bra030291	BrAGPL4	520	A04	9688487		AT4G39210.1	521	Chr4	18259609	0.0962529	0.678291	0.141905
	Bra030291	BrAGPL4	520	A04	9688487		AT2G21590.1	523	Chr2	9238482	0.0430627	0.361913	0.118986
	Bra037495	BrAGPS1a	512	A06	20354433		AT5G48300.1	520	Chr5	19570240	0.0378343	0.549166	0.0688941
	Bra015135	BrAGPS1b	520	A07	5418640		AT5G48300.1	520	Chr5	19570240	0.089075	2.07697	0.042887
	Bra015444	BrAGPS2	482	A10	1254138		AT1G05610.1	476	Chr1	1673861	0.0590641	0.351309	0.168126
	Bra036881	BrAMY1	388	A01	12244506		AT4G25000.1	423	Chr4	12851969	0.0692506	0.592565	0.116866
	Bra015784	BrAMY2	413	A07	24152488		AT1G76130.1	413	Chr1	28561281	0.0405128	0.577414	0.0701626
	Bra016262	BrAMY3	896	A07	21856323		AT1G69830.1	887	Chr1	26288278	0.0600896	0.375038	0.160222
	Bra001937	BrBAM1a	564	A03	19481781		AT3G23920.1	575	Chr3	8641569	0.0664156	0.44698	0.148588
	Bra015025	BrBAM1b	570	A07	6418629		AT3G23920.1	575	Chr3	8641569	0.0455233	0.447827	0.101654
	Bra037344	BrBAM2	541	A09	185751		AT4G00490.1	542	Chr4	222320	0.0749515	0.458986	0.163298
	Bra026230	BrBAM3a	549	A01	10287153		AT4G17090.1	548	Chr4	9604962	0.0302713	0.549456	0.0550932
	Bra012676	BrBAM3b	548	A03	22829181		AT4G17090.1	548	Chr4	9604962	0.0235533	0.571605	0.0412055
	Bra035586	BrBAM4a	528	A02	6385849		AT5G55700.1	531	Chr5	22551749	0.0403317	0.409028	0.0986038
	Bra028964	BrBAM4b	532	A03	5621659		AT5G55700.1	531	Chr5	22551749	0.0457998	0.409114	0.111949
	Bra038088	BrBAM5	498	A08	6654780		AT4G15210.1	498	Chr4	8666338	0.0418072	0.453063	0.0922767
	Bra005581	BrBAM6	581	A05	6338856		AT2G32290.1	577	Chr2	13714547	0.0678056	0.383119	0.176983
	Bra004944	BrBAM7	672	A05	2587410		AT2G45880.1	691	Chr2	18878518	0.0432111	0.519462	0.0831844
	Bra021962	BrBAM8	652	A02	17597732		AT5G45300.1	689	Chr5	18353613	0.0541916	0.429872	0.126065
	Bra006472	BrBAM9a	604	A03	3652432		AT5G18670.1	536	Chr5	6225956	0.0667878	0.51456	0.129796
	Bra002178	BrBAM9b	537	A10	11134259		AT5G18670.1	536	Chr5	6225956	0.0679236	0.530674	0.127995
	Bra035782	BrBE1	896	A05	17882461		AT3G20440.1	869	Chr3	7123197	0.0495844	0.431194	0.114993
	Bra009521	BrBE2	851	A10	15872209		AT5G03650.1	805	Chr5	931904	0.0505139	0.333386	0.151518
	Bra009521	BrBE2	851	A10	15872209		AT2G36390.1	858	Chr2	15264237	0.159963	1.68812	0.0947577
	Bra005269	BrBE3	845	A05	4424873		AT5G03650.1	805	Chr5	931904	0.148341	1.75219	0.0846604
	Bra005269	BrBE3	845	A05	4424873		AT2G36390.1	858	Chr2	15264237	0.046314	0.347798	0.133163
	Bra010189	BrGBSS1	732	A05	14702030		AT1G32900.1	610	Chr1	11920390	0.0476243	0.43636	0.10914
	Bra005001	BrISA1	809	A05	2904548		AT2G39930.1	783	Chr2	16666023	0.0500846	0.385676	0.129862
	Bra030528	BrISA2a	736	A08	20681310		AT1G03310.1	882	Chr1	813471	0.0788954	0.474749	0.166183
	Bra033388	BrISA2b	848	A10	2568377		AT1G03310.1	882	Chr1	813471	0.0858287	0.565507	0.151773
	Bra000667	BrISA3	721	A03	12388718		AT4G09020.1	764	Chr4	5784074	0.0760598	0.456502	0.166614
	Bra009747	BrSS1	651	A06	17613064		AT5G24300.1	652	Chr5	8266798	0.0554044	0.466201	0.118842
	Bra039138	BrSS2	771	A05	25162496		AT3G01180.1	792	Chr3	62245	0.0638321	0.367832	0.173536
	Bra016818	BrSS3	1313	A08	19331742		AT1G11720.1	1042	Chr1	3951553	0.0562658	0.491334	0.114516
	Bra021017	BrSS4	1020	A08	9666273		AT4G18240.1	1040	Chr4	10082108	0.0649155	0.501612	0.129414
	Bra024412	BrSS5	593	A06	16242436		AT5G65685.1	460	Chr5	26273132	0.100539	0.316815	0.317343
B. rapa VS B. nigra	Bra023713	BrAGPL1a	516	A02	3664072		BniB014824	516	B2	11233730	0.011064	0.138252	0.0800278
	Bra002221	BrAGPL1b	516	A10	10874680		BniB014824	516	B2	11233730	0.0249128	0.214505	0.116141
	Bra032842	BrAGPL2	517	A09	23626156		BniB014824	516	B2	11233730	0.300909	NaN	NaN
	Bra023713	BrAGPL1a	516	A02	3664072		BniB033295	517	B8	23936747	0.0209849	0.26979	0.0777822
	Bra002221	BrAGPL1b	516	A10	10874680		BniB033295	517	B8	23936747	0.0106347	0.180731	0.0588427
	Bra023713	BrAGPL1a	516	A02	3664072		BniB005796	519	scaffold_119.1	161799	0.287155	NaN	NaN
	Bra032842	BrAGPL2	517	A09	23626156		BniB005796	519	scaffold_119.1	161799	0.020208	0.171466	0.117854
	Bra032842	BrAGPL2	517	A09	23626156		BniB036712	524	B8	44584888	0.252898	2.65572	0.0952276
	Bra033604	BrAGPL3	523	A06	24974728		BniB036712	524	B8	44584888	0.0176516	0.210362	0.0839104
	Bra030291	BrAGPL4	520	A04	9688487		BniB036712	524	B8	44584888	0.0967574	0.727773	0.13295
	Bra033604	BrAGPL3	523	A06	24974728		BniB006797	516	B5	22711048	0.0954165	0.726449	0.131346
	Bra030291	BrAGPL4	520	A04	9688487		BniB006797	516	B5	22711048	0.0163377	0.158317	0.103196
	Bra037495	BrAGPS1a	512	A06	20354433		BniB000027	517	B8	38322952	0.0240879	0.288135	0.0835995
	Bra015135	BrAGPS1b	520	A07	5418640		BniB000027	517	B8	38322952	0.0888969	2.08876	0.0425597
	Bra037495	BrAGPS1a	512	A06	20354433		BniB031130	523	scaffold_410.1	122617	0.0878383	2.7123	0.0323852
	Bra015135	BrAGPS1b	520	A07	5418640		BniB031130	523	scaffold_410.1	122617	0.00510713	0.169477	0.0301346
	Bra015444	BrAGPS2	482	A10	1254138		BniB011575	484	B4	21831951	0.0241883	0.15469	0.156366
	Bra036881	BrAMY1	388	A01	12244506		BniB008527	388	B2	33541334	0.00786892	0.111723	0.0704325
	Bra036881	BrAMY1	388	A01	12244506		BniB013037	427	B2	38344741	0.0980452	0.366017	0.26787
	Bra015784	BrAMY2	413	A07	24152488		BniB045263	414	B7	11683959	0.0329517	0.219423	0.150174
	Bra016262	BrAMY3	896	A07	21856323		BniB037178	900	B7	16455796	0.0294381	0.182444	0.161354
	Bra001937	BrBAM1a	564	A03	19481781		BniB019230	567	B5	18933761	0.0584047	0.31371	0.186174
	Bra015025	BrBAM1b	570	A07	6418629		BniB019230	567	B5	18933761	0.00899311	0.186369	0.0482543
	Bra001937	BrBAM1a	564	A03	19481781		BniB026039	564	B7	31232722	0.0574914	0.210683	0.272882
	Bra015025	BrBAM1b	570	A07	6418629		BniB026039	564	B7	31232722	0.0525715	0.270298	0.194495
	Bra037344	BrBAM2	541	A09	185751		BniB039547	547	B2	35650164	0.0257273	0.208062	0.123652
	Bra026230	BrBAM3a	549	A01	10287153		BniB008422	550	B2	34770571	0.011833	0.31406	0.0376775
	Bra012676	BrBAM3b	548	A03	22829181		BniB008422	550	B2	34770571	0.0311535	0.399777	0.0779272
	Bra026230	BrBAM3a	549	A01	10287153		BniB000180	548	B8	39973705	0.0232313	0.391448	0.0593471
	Bra012676	BrBAM3b	548	A03	22829181		BniB000180	548	B8	39973705	0.00869632	0.185179	0.0469618
	Bra035586	BrBAM4a	528	A02	6385849		BniB030454	531	B2	25538064	0.010724	0.176145	0.0608819
	Bra028964	BrBAM4b	532	A03	5621659		BniB030454	531	B2	25538064	0.0303113	0.305816	0.0991162
	Bra035586	BrBAM4a	528	A02	6385849		BniB030832	532	B3	37025514	0.0334574	0.278025	0.120339
	Bra028964	BrBAM4b	532	A03	5621659		BniB030832	532	B3	37025514	0.00817558	0.148746	0.0549634
	Bra038088	BrBAM5	498	A08	6654780		BniB003401	479	B1	4630308	0.021404	0.182983	0.116972
	Bra005581	BrBAM6	581	A05	6338856		BniB040886	608	B4	1307795	0.0323541	0.184555	0.175309
	Bra004944	BrBAM7	672	A05	2587410		BniB012076	686	B4	3721728	0.016711	0.293427	0.0569513
	Bra021962	BrBAM8	652	A02	17597732		BniB028838	722	B6	27579485	0.0376613	0.198485	0.189743
	Bra006472	BrBAM9a	604	A03	3652432		BniB026539	411	B3	39741549	0.0509092	0.247447	0.205738
	Bra002178	BrBAM9b	537	A10	11134259		BniB033181	306	B8	24292558	0.0430332	0.231879	0.185585
	Bra006472	BrBAM9a	604	A03	3652432		BniB033181	306	B8	24292558	0.0620705	0.379828	0.163417
	Bra002178	BrBAM9b	537	A10	11134259		BniB026539	411	B3	39741549	0.0647001	0.409593	0.157962
	Bra035782	BrBE1	896	A05	17882461		BniB043519	883	B5	8435259	0.0277082	0.207587	0.133477
	Bra009521	BrBE2	851	A10	15872209		BniB001276	944	B8	30228581	0.0125242	0.106191	0.117941
	Bra005269	BrBE3	845	A05	4424873		BniB001276	944	B8	30228581	0.187997	1.64705	0.114142
	Bra009521	BrBE2	851	A10	15872209		BniB011923	832	B4	5489179	0.16281	1.49436	0.10895
	Bra005269	BrBE3	845	A05	4424873		BniB011923	832	B4	5489179	0.0199432	0.160706	0.124098
	Bra010189	BrGBSS1	732	A05	14702030		BniB042849	611	B7	23118620	0.0144287	0.072608	0.198721
	Bra005001	BrISA1	809	A05	2904548		BniB012047	787	B4	3991829	0.0261537	0.175876	0.148705
	Bra030528	BrISA2a	736	A08	20681310		BniB034673	881	B4	22538852	0.061644	0.359375	0.171531
	Bra033388	BrISA2b	848	A10	2568377		BniB034673	881	B4	22538852	0.0462175	0.295811	0.15624
	Bra030528	BrISA2a	736	A08	20681310		BniB031622	873	B7	41522589	0.0401434	0.179567	0.223556
	Bra033388	BrISA2b	848	A10	2568377		BniB031622	873	B7	41522589	0.0844364	0.395636	0.213419
	Bra000667	BrISA3	721	A03	12388718		BniB027646	685	B3	24252575	0.0156434	0.115859	0.135021
	Bra009747	BrSS1	651	A06	17613064		BniB000390	650	B8	41939845	0.0210231	0.166617	0.126177
	Bra039138	BrSS2	771	A05	25162496		BniB045199	684	B5	152149	0.0454151	0.16951	0.26792
	Bra024412	BrSS5	593	A06	16242436		BniB004443	652	B4	8732908	0.047166	0.136184	0.34634
	Bra016818	BrSS3	1313	A08	19331742		BniB044827	1092	B7	40338967	0.0252223	0.215664	0.116952
	Bra021017	BrSS4	1020	A08	9666273		BniB018153	1009	B1	816227	0.0259735	0.238565	0.108874
B. rapa VS B. olearace	Bra023713	BrAGPL1a	516	A02	3664072		Bo2g017800.1	541	C2	5000659	0.00679074	0.102724	0.0661064
	Bra002221	BrAGPL1b	516	A10	10874680		Bo2g017800.1	541	C2	5000659	0.0253551	0.281067	0.0902103
	Bra023713	BrAGPL1a	516	A02	3664072		Bo9g153930.1	516	C9	45791412	0.0222889	0.271761	0.0820168
	Bra002221	BrAGPL1b	516	A10	10874680		Bo9g153930.1	516	C9	45791412	0.00508584	0.0659608	0.077104
	Bra032842	BrAGPL2	517	A09	23626156		Bo9g153930.1	516	C9	45791412	0.292652	NaN	NaN
	Bra023713	BrAGPL1a	516	A02	3664072		Bo5g052250.1	521	C5	17417695	0.288038	NaN	NaN
	Bra002221	BrAGPL1b	516	A10	10874680		Bo5g052250.1	521	C5	17417695	0.283197	NaN	NaN
	Bra032842	BrAGPL2	517	A09	23626156		Bo5g052250.1	521	C5	17417695	0.0515844	0.11811	0.43675
	Bra030291	BrAGPL4	520	A04	9688487		Bo5g052250.1	521	C5	17417695	0.274723	2.19562	0.125123
	Bra032842	BrAGPL2	517	A09	23626156		Bo7g119310.1	574	C7	48060493	0.27104	2.74802	0.0986309
	Bra033604	BrAGPL3	523	A06	24974728		Bo7g119310.1	574	C7	48060493	0.0168074	0.154311	0.108919
	Bra030291	BrAGPL4	520	A04	9688487		Bo7g119310.1	574	C7	48060493	0.105024	0.770436	0.136318
	Bra033604	BrAGPL3	523	A06	24974728		Bo01042s030.1	525	Scaffold01042	5286	0.0934665	0.649584	0.143887
	Bra030291	BrAGPL4	520	A04	9688487		Bo01042s030.1	525	Scaffold01042	5286	0.00585491	0.107406	0.0545121
	Bra037495	BrAGPS1a	512	A06	20354433		Bo7g030920.1	524	C7	11470324	0.0972781	2.29295	0.042425
	Bra015135	BrAGPS1b	520	A07	5418640		Bo7g030920.1	524	C7	11470324	0.00720854	0.13141	0.0548552
	Bra037495	BrAGPS1a	512	A06	20354433		Bo7g089170.1	511	C7	34467137	0.0182631	0.126616	0.14424
	Bra015135	BrAGPS1b	520	A07	5418640		Bo7g089170.1	511	C7	34467137	0.0865655	2.18733	0.0395758
	Bra015444	BrAGPS2	482	A10	1254138		Bo5g006840.1	484	C5	2033852	0.0215139	0.144315	0.149076
	Bra036881	BrAMY1	388	A01	12244506		Bo1g057710.1	435	C1	17721892	0.00335978	0.0459767	0.0730757
	Bra015784	BrAMY2	413	A07	24152488		Bo6g120160.1	878	C6	37829705	0.0409474	0.227458	0.180022
	Bra016262	BrAMY3	896	A07	21856323		Bo6g110440.1	885	C6	34501137	0.019022	0.113019	0.168308
	Bra030861	BrBAM10	444	A08	354496		Bo3g185170.1	334	C3	64572299	0.0648173	0.108073	0.599752
	Bra001937	BrBAM1a	564	A03	19481781		Bo3g082110.1	545	C3	30584501	0.0318329	0.125529	0.253589
	Bra015025	BrBAM1b	570	A07	6418629		Bo3g082110.1	545	C3	30584501	0.0533607	0.317894	0.167857
	Bra001937	BrBAM1a	564	A03	19481781		Bo7g034320.1	570	C7	13225248	0.058876	0.304813	0.193155
	Bra015025	BrBAM1b	570	A07	6418629		Bo7g034320.1	570	C7	13225248	0.00496754	0.130286	0.0381281
	Bra037344	BrBAM2	541	A09	185751		Bo9g002380.1	540	C9	245084	0.0113955	0.0850568	0.133975
	Bra026230	BrBAM3a	549	A01	10287153		Bo1g052940.1	548	C1	15029435	0.0102478	0.130733	0.0783876
	Bra012676	BrBAM3b	548	A03	22829181		Bo1g052940.1	548	C1	15029435	0.0314668	0.425577	0.0739392
	Bra026230	BrBAM3a	549	A01	10287153		Bo7g104960.1	547	C7	40419708	0.0244217	0.395991	0.0616723
	Bra012676	BrBAM3b	548	A03	22829181		Bo7g104960.1	547	C7	40419708	0.0047325	0.104466	0.0453018
	Bra035586	BrBAM4a	528	A02	6385849		Bo2g037740.1	638	C2	10399327	0.0472842	0.165067	0.286454
	Bra028964	BrBAM4b	532	A03	5621659		Bo2g037740.1	638	C2	10399327	0.0708884	0.361477	0.196108
	Bra035586	BrBAM4a	528	A02	6385849		Bo3g021390.1	551	C3	7167636	0.0308935	0.306697	0.10073
	Bra028964	BrBAM4b	532	A03	5621659		Bo3g021390.1	551	C3	7167636	0.00651868	0.0999275	0.0652341
	Bra038088	BrBAM5	498	A08	6654780		Bo8g040610.1	392	C8	13860889	0.163767	0.237421	0.689776
	Bra038088	BrBAM5	498	A08	6654780		Bo8g040630.1	304	C8	13904477	0.0143374	0.070581	0.203133
	Bra038088	BrBAM5	498	A08	6654780		Bo02108s010.1	304	Scaffold02108	1176	0.0143374	0.070581	0.203133
	Bra005581	BrBAM6	581	A05	6338856		Bo4g045870.1	605	C4	10696857	0.0201818	0.102251	0.197376
	Bra004944	BrBAM7	672	A05	2587410		Bo4g025050.1	678	C4	4131168	0.00586832	0.179279	0.032733
	Bra021962	BrBAM8	652	A02	17597732		Bo2g127050.1	676	C2	39136275	0.0124858	0.118935	0.10498
	Bra006472	BrBAM9a	604	A03	3652432		Bo3g013270.1	531	C3	4592661	0.0244301	0.181986	0.134241
	Bra006472	BrBAM9a	604	A03	3652432		Bo9g154650.1	582	C9	46305428	0.0568176	0.42228	0.13455
	Bra002178	BrBAM9b	537	A10	11134259		Bo3g013270.1	531	C3	4592661	0.0464055	0.102407	0.453146
	Bra002178	BrBAM9b	537	A10	11134259		Bo9g154650.1	582	C9	46305428	0.0210613	0.148114	0.142196
	Bra035782	BrBE1	896	A05	17882461		Bo5g108670.1	896	C5	33962203	0.00673702	0.107214	0.0628374
	Bra009521	BrBE2	851	A10	15872209		Bo9g181850.1	732	C9	53846215	0.00619991	0.07755	0.0799472
	Bra005269	BrBE3	845	A05	4424873		Bo9g181850.1	732	C9	53846215	0.11034	1.64098	0.0672403
	Bra009521	BrBE2	851	A10	15872209		Bo4g034640.1	846	C4	7426783	0.168991	1.53799	0.109878
	Bra005269	BrBE3	845	A05	4424873		Bo4g034640.1	846	C4	7426783	0.0155661	0.140685	0.110645
	Bra010189	BrGBSS1	732	A05	14702030		Bo5g086820.1	675	C5	28290290	0.0121043	0.0348716	0.347111
	Bra005001	BrISA1	809	A05	2904548		Bo4g025760.1	810	C4	4586144	0.016033	0.148555	0.107927
	Bra030528	BrISA2a	736	A08	20681310		Bo5g003740.1	860	C5	923393	0.0840075	0.444866	0.188838
	Bra033388	BrISA2b	848	A10	2568377		Bo5g003740.1	860	C5	923393	0.029974	0.155607	0.192627
	Bra030528	BrISA2a	736	A08	20681310		Bo8g001360.1	828	C8	196599	0.0352525	0.160671	0.219408
	Bra033388	BrISA2b	848	A10	2568377		Bo8g001360.1	828	C8	196599	0.0944579	0.435032	0.217129
	Bra000667	BrISA3	721	A03	12388718		Bo3g047020.1	752	C3	19500091	0.0207036	0.0720384	0.287396
	Bra009747	BrSS1	651	A06	17613064		Bo7g097020.1	651	C7	37633451	0.0180937	0.12829	0.141037
	Bra039138	BrSS2	771	A05	25162496		Bo1g157650.1	910	C1	43573965	0.121616	0.41655	0.29196
	Bra039138	BrSS2	771	A05	25162496		Bo5g156370.1	784	C5	46835481	0.0191324	0.11544	0.165734
	Bra016818	BrSS3	1313	A08	19331742		Bo8g061350.1	1115	C8	20053591	0.0418153	0.197608	0.211608
	Bra021017	BrSS4	1020	A08	9666273		Bo8g050010.1	811	C8	16347405	0.0106522	0.146185	0.0728675
	Bra024412	BrSS5	593	A06	16242436		Bo3g097790.1	645	C3	35077400	0.0464055	0.102407	0.453146
