# Supplementary material for: Starch content changes and metabolism-related gene regulation of Chinese cabbage synergistically induced by Plasmodiophora brassicae infection
Source: Hortic Res. 2022 Jan 19;9:uhab071. doi: 10.1093/hr/uhab071 (PMC9015896; doi:10.1093/hr/uhab071)
Supplement: Web_Material_uhab071 [file web_material_uhab071.zip › Table S4.xlsx]

## Sheet: Sheet1
Table S4. Orthologous pairs of core gene related to starch metabolism among A. thaliana, B. rapa, B. oleracea, B. nigra.
Starch related genes in A.thaliana					Starch related genes in B.rapa					Starch related genes in B.nigra					Starch related genes in B.oleracea
A.thaliana	Gene-Name	Location	start	end	B.rapa	Gene-Name	Location	start	end	B.nigra	Gene-Name	Location	start	end	B.oleracea	Gene-Name	Location	start	end
AT5G19220.1	AtAGPL1	Chr5	6463824	6466831	Bra023713	BrAGPL1a	A02	3664072	3664072	BniB014824	BnAGPL1a	B2	11233730	11233730	Bo2g017800.1	BoAGPL1a	C2	5000659	5000659
					Bra002221	BrAGPL1b	A10	10874680	10874680	BniB033295	BnAGPL1b	B8	23936747	23936747	Bo9g153930.1	BoAGPL1b	C9	45791412	45791412
AT1G27680.1	AtAGPL2	Chr1	9631285	9634597	Bra032842	BrAGPL2	A09	23626156	23626156	BniB005796	BnAGPL2	scaffold_119.1	161799	161799	Bo5g052250.1	BoAGPL2	C5	17417695	17417695
AT4G39210.1	AtAGPL3	Chr4	18259609	18263417	Bra033604	BrAGPL3	A06	24974728	24974728	BniB036712	BnAGPL3	B8	44584888	44584888	Bo7g119310.1	BoAGPL3	C7	48060493	48060493
AT2G21590.1	AtAGPL4	Chr2	9238482	9242440	Bra030291	BrAGPL4	A04	9688487	9688487	BniB006797	BnAGPL4	B5	22711048	22711048	Bo01042s030.1	BoAGPL4
AT5G48300.1	AtAGPS1	Chr5	19570240	19572804	Bra037495	BrAGPS1a	A06	20354433	20354433	BniB000027	BnAGPS1a	B8	38322952	38322952	Bo7g030920.1	BoAGPS1a	C7	11470324	11470324
					Bra015135	BrAGPS1b	A07	5418640	5418640	BniB031130	BnAGPS1b	scaffold_410.1	122617	122617	Bo7g089170.1	BoAGPS1b	C7	34467137	34467137
AT1G05610.1	AtAGPS2	Chr1	1673861	1675934	Bra015444	BrAGPS2	A10	1254138	1254138	BniB011575	BnAGPS2	B4	21831951	21831951	Bo5g006840.1	BoAGPS2	C5	2033852	2033852
AT4G25000.1	AtAMY1	Chr4	12851969	12853845	Bra036881	BrAMY1	A01	12244506	12244506	BniB008527	BnAMY1a	B2	33541334	33541334	Bo1g057710.1	BoAMY1	C1	17721892	17721892
										BniB013037	BnAMY1b	B2	38344741	38344741
AT1G76130.1	AtAMY2	Chr1	28561281	28564076	Bra015784	BrAMY2	A07	24152488	24152488	BniB045263	BnAMY2	B7	11683959	11683959	Bo6g120160.1	BoAMY2	C6	37829705	37829705
AT1G69830.1	AtAMY3	Chr1	26288278	26293053	Bra016262	BrAMY3	A07	21856323	21856323	BniB019230	BnAMY3	B7	16455796	16455796	Bo6g110440.1	BoAMY3	C6	34501137	34501137
AT3G23920.1	AtBAM1	Chr3	8641569	8644449	Bra030861	BrBAM1a	A03	19481781	19481781	BniB026039	BnBAM1a	B5	18933761	18933761	Bo3g082110.1	BoBAM1a	C3	30584501	30584501
					Bra001937	BrBAM1b	A07	6418629	6418629	BniB039547	BnBAM1b	B7	31232722	31232722	Bo7g034320.1	BoBAM1b	C7	13225248	13225248
AT4G00490.1	AtBAM2	Chr4	222320	225131	Bra015025	BrBAM2	A09	185751	185751	BniB008422	BnBAM2	B2	35650164	35650164	Bo9g002380.1	BoBAM2	C9	245084	245084
AT4G17090.1	AtBAM3	Chr4	9604962	9607334	Bra037344	BrBAM3a	A01	10287153	10287153	BniB000180	BnBAM3a	B2	34770571	34770571	Bo1g052940.1	BoBAM3a	C1	15029435	15029435
					Bra026230	BrBAM3b	A03	22829181	22829181	BniB030454	BnBAM3b	B8	39973705	39973705	Bo7g104960.1	BoBAM3b	C7	40419708	40419708
AT5G55700.1	AtBAM4	Chr5	22551749		Bra012676	BrBAM4a	A02	6385849	6385849	BniB030832	BnBAM4a	B2	25538064	25538064	Bo2g037740.1	BoBAM4a	C2	10399327	10399327
					Bra035586	BrBAM4b	A03	5621659	5621659	BniB003401	BnBAM4b	B3	37025514	37025514	Bo3g021390.1	BoBAM4b	C3	7167636	7167636
AT4G15210.1	AtBAM5	Chr4	8666338		Bra028964	BrBAM5	A08	6654780	6654780	BniB040886	BnBAM5	B1	4630308	4630308	Bo8g040610.1	BoBAM5a	C8	13860889	13860889
															Bo8g040630.1	BoBAM5b	C8	13904477	13904477
															Bo02108s010.1	BoBAM5c
AT2G32290.1	AtBAM6	Chr2	13714547		Bra038088	BrBAM6	A05	6338856	6338856	BniB012076	BnBAM6	B4	1307795	1307795	Bo4g045870.1	BoBAM6	C4	10696857	10696857
AT2G45880.1	AtBAM7	Chr2	18878518	18882578	Bra005581	BrBAM7	A05	2587410	2587410	BniB028838	BnBAM7	B4	3721728	3721728	Bo4g025050.1	BoBAM7	C4	4131168	4131168
AT5G45300.1	AtBAM8	Chr5	18353613	18356874	Bra004944	BrBAM8	A02	17597732	17597732	BniB026539	BnBAM8	B6	27579485	27579485	Bo2g127050.1	BoBAM8	C2	39136275	39136275
AT5G18670.1	AtBAM9	Chr5	6225956	6228132	Bra021962	BrBAM9a	A03	3652432	3652432	BniB033181	BnBAM9a	B3	39741549	39741549	Bo3g013270.1	BoBAM9a	C3	4592661	4592661
					Bra006472	BrBAM9b	A10	11134259	11134259	BniB037178	BnBAM9b	B8	24292558	24292558	Bo9g154650.1	BoBAM9b	C9	46305428	46305428
AT3G20440.1	AtBE1	Chr3	7123197	7130436	Bra035782	BrBE1	A05	17882461	17882461	BniB043519	BnBE1	B5	8435259	8435259	Bo5g108670.1	BoBE1	C5	33962203	33962203
AT5G03650.1	AtBE2	Chr5	931904	937641	Bra009521	BrBE2	A10	15872209	15872209	BniB001276	BnBE2	B8	30228581	30228581	Bo9g181850.1	BoBE2	C9	53846215	53846215
AT2G36390.1	AtBE3	Chr2	15264237	15270092	Bra005269	BrBE3	A05	4424873	4424873	BniB011923	BnBE3	B4	5489179	5489179	Bo4g034640.1	BoBE3	C4	7426783	7426783
AT1G32900.1	AtGBSS1	Chr1	11920390	11923766	Bra010189	BrGBSS1	A05	14702030	14702030	BniB042849	BnGBSS1	B7	23118620	23118620	Bo5g086820.1	BoGBSS1	C5	28290290	28290290
AT2G39930.1	AtISA1	Chr2	16666023	16672494	Bra005001	BrISA1	A05	2904548	2904548	BniB012047	BnISA1	B4	3991829	3991829	Bo4g025760.1	BoISA1	C4	4586144	4586144
AT1G03310.1	AtISA2	Chr1	813471	816749	Bra030528	BrISA2a	A08	20681310	20681310	BniB034673	BnISA2a	B4	22538852	22538852	Bo5g003740.1	BoISA2a	C5	923393	923393
					Bra033388	BrISA2b	A10	2568377	2568377	BniB031622	BnISA2b	B7	41522589	41522589	Bo8g001360.1	BoISA2b	C8	196599	196599
AT4G09020.1	AtISA3	Chr4	5784074	5789002	Bra000667	BrISA3	A03	12388718	12388718	BniB027646	BnISA3	B3	24252575	24252575	Bo3g047020.1	BoISA3	C3	19500091	19500091
AT5G24300.1	ATSS1	Chr5	8266798	8271196	Bra009747	BrSS1	A06	17613064	17613064	BniB000390	BnSS1	B8	41939845	41939845	Bo7g097020.1	BoSS1	C7	37633451	37633451
AT3G01180.1	ATSS2	Chr3	62245	65845	Bra039138	BrSS2	A05	25162496	25162496	BniB045199	BnSS2	B5	152149	152149	Bo1g157650.1	BoSS2a	C1	43573965	43573965
															Bo5g156370.1	BoSS2b	C5	46835481	46835481
AT1G11720.1	ATSS3	Chr1	3951553	3957044	Bra016818	BrSS3	A08	19331742	19331742	BniB044827	BnSS3	B7	40338967	40338967	Bo8g061350.1	BoSS3	C8	20053591	20053591
AT4G18240.1	ATSS4	Chr4	10082108	10087203	Bra021017	BrSS4	A08	9666273	9666273	BniB018153	BnSS4	B1	816227	816227	Bo8g050010.1	BoSS4	C8	16347405	16347405
AT5G65685.1	ATSS5	Chr5	26273132	26275919	Bra024412	BrSS5	A06	16242436	16242436	BniB004443	BnSS5	B4	8732908	8732908	Bo3g097790.1	BoSS5	C3	35077400	35077400
