# Supplementary material for: Starch content changes and metabolism-related gene regulation of Chinese cabbage synergistically induced by Plasmodiophora brassicae infection
Source: Hortic Res. 2022 Jan 19;9:uhab071. doi: 10.1093/hr/uhab071 (PMC9015896; doi:10.1093/hr/uhab071)
Supplement: Web_Material_uhab071 [file web_material_uhab071.zip › Table S5.xlsx]

## Sheet: Sheet1
Table S5: Details regarding the qRT-PCR prime
Gene ID	primer name	Sequence(5'-3')
Bra023713	BrAGPL1a-F	ACGCCAGGAGAAACAGGTAA
Bra023713	BrAGPL1a-R	GCTTATATCTGCGCCGCTT
Bra002221	BrAGPL1b-F	TGGTTCCAAGGTACAGCAGA
Bra002221	BrAGPL1b-R	AATGCTTATATCTGCGCCG
Bra032842	BrAGPL2-F	TTCTTGAGGGAGTGCAGTGT
Bra032842	BrAGPL2-R	ACCACGTTCTTCCCGATCTT
Bra030291	BrAGPL4-F	ATTCTTCCCACTGCTTTGCC
Bra030291	BrAGPL4-R	ACAGCGTAAACAACACCACC
Bra033604	BrAGPL3-F	TCTGGGTGTTTGAGGATGCT
Bra033604	BrAGPL3-R	TACACGTCCGGTTCGATCAA
Bra037495	BrAGPS1a-F	ACACACAGCCACGTTACCTA
Bra037495	BrAGPS1a-R	TACACTCCCTTTCGCCGTT
Bra015135	BrAGPS1b-F	TGGCTGCAATCGGATCCTTA
Bra015135	BrAGPS1b-R	TAGCGTCAGGATCAAGGCAA
Bra015444	BrAGPS2-F	TGGGAAGATGTGAAGAGCGT
Bra015444	BrAGPS2-R	GCACATCATCTGCGATTCGT
Bra036881	BrAMY1-F	ATGAACTGGCTCAAGTCCGA
Bra036881	BrAMY1-R	AGTGTTTAAGACCCGAGCGA
Bra015784	BrAMY2-F	TGCGTAACACTGTGGGGTAT
Bra015784	BrAMY2-R	CCCGTGGCATCAATCCAATT
Bra016262	BrAMY3-F	ACTGGCAGTGAATGGGATCA
Bra016262	BrAMY3-R	TGCCCCAGTTTCTTCATCCT
Bra030861	BrBAM10-F	GCTTGCATCGATGGTGTGAT
Bra030861	BrBAM10-R	GTTTTGGCTGCTCTTGTGGA
Bra001937	BrBAM1a-F	ACAACGAGGGAGAAAGCAGA
Bra001937	BrBAM1a-R	ACAAAATGCTCAGCCTCACG
Bra015025	BrBAM1b-F	AGATGGCGAAGAAGGTTGGA
Bra015025	BrBAM1b-R	ATAGCATTGCACGGGTGTTC
Bra037344	BrBAM2-F	TGCTGGATTCTACAACCCGT
Bra037344	BrBAM2-R	CCAAGCTGCATTCAACACCT
Bra026230	BrBAM3a-F	AAGCTCCTCCAACATGTCG
Bra026230	BrBAM3a-R	TGACGAAAACAGGAACGCTG
Bra012676	BrBAM3b-F	AAGTGGGAATGGGACCTTGT
Bra012676	BrBAM3b-R	ATTCGCTGTTCCATGTTCCG
Bra035586	BrBAM4a-F	TGATCCTGTTGCTTCGGTCT
Bra035586	BrBAM4a-R	GTTCGGTTGCACACAGTTCT
Bra028964	BrBAM4b-F	AGACATCTTCACACCCTGCT
Bra028964	BrBAM4b-R	TCTCAGGCGTTTCACTGTCT
Bra038088	BrBAM5-F	TGGGAGTGGTGAATGTGGAA
Bra038088	BrBAM5-R	CGTTTTGTAAGCGGTCCAGT
Bra005581	BrBAM6-F	AGCAGCAAAAGTCTCTGGGA
Bra005581	BrBAM6-R	TCCATCCACAGCTCAACACT
Bra004944	BrBAM7-F	TGGCTTGGCAGGTGTTAAAC
Bra004944	BrBAM7-R	CAGCTTCCCCATGCAGTTTT
Bra021962	BrBAM8-F	AAGACACAGACGAGCCATCA
Bra021962	BrBAM8-R	TGATGTGACTGGCGGTAAGT
Bra006472	BrBAM9a-F	TCCGATCAAGCTCCGTTTCT
Bra006472	BrBAM9a-R	TATTTCCCCGCAGCTTCTCT
Bra002178	BrBAM9b-F	TGTTCCTGTTCTTGCTGGGA
Bra002178	BrBAM9b-R	TGTGGACTCAGCGTAGTGTT
Bra035782	BrBE1-F	TAAAGGAAGGAAGGCGTGGT
Bra035782	BrBE1-R	ATAAGCTTGCTTCCCCTCGT
Bra009521	BrBE2-F	GATCGGGCAATGCAACATCT
Bra009521	BrBE2-R	AGCCTACCGAATCCACCAAA
Bra005269	BrBE3-F	TGCCAGCCTTTTGTATTCCG
Bra005269	BrBE3-R	ATGTCCTTGTCCATGAGCCA
Bra010189	BrGBSS1-F	GGACGTGCGTTTCTTTCACT
Bra010189	BrGBSS1-R	GAGCAGCCTGACACAACAAA
Bra005001	BrISA1-F	ACAACGGCGTCAATTTCTCC
Bra005001	BrISA1-R	CCTTTCAAGAACACGTGCCA
Bra030528	BrISA2a-F	TGCTGGGATCCACATGACAT
Bra030528	BrISA2a-R	ATGTCGCCACTTCCACAAAC
Bra033388	BrISA2b-F	ATCTGTGGAAGTGGTGACG
Bra033388	BrISA2b-R	AGCTGATTTGTTCGTCGCTC
Bra000667	BrISA3-F	ACTCGACGCAAAGAAGGAGA
Bra000667	BrISA3-R	ACACGGAACCATTGCTTTCC
Bra009747	BrSS1-F	ACGGCCGGATGTGATATTCT
Bra009747	BrSS1-R	ATGCCGACACCATGCTATCT
Bra039138	BrSS2-F	CCCCAATGTAAAGCTGCGTT
Bra039138	BrSS2-R	AGCTGAACATCCTGGCTCAT
Bra016818	BrSS3-F	TGGAAGCAGCTGATGATGGA
Bra016818	BrSS3-R	AGCCTCCAACCTTTGCAATG
Bra021017	BrSS4-F	TTCTCTTATTTCAGCCGCGC
Bra021017	BrSS4-R	AACATCAAGGCCGCATGATC
Bra024412	BrSS5-F	AATCTGGGAAGCAGCCTGAT
Bra024412	BrSS5-R	AGCTGGATCAAGCCCACATA
